# Supplementary material for: Chromosome Location Contributing to Ozone Tolerance in Wheat
Source: Plants (Basel). 2019 Aug 1;8(8):261. doi: 10.3390/plants8080261 (PMC6724167; doi:10.3390/plants8080261)
Supplement: Supplementary file 1 [file plants-08-00261-s001.zip]

Archive with 3 entries (2 files):
- plants-534128-supplementary - r2/
- plants-534128-supplementary - r2/Supplementary Figure 1.jpg
- plants-534128-supplementary - r2/Supplementary Figure 2.jpg
